# Supplementary material for: Clinical characteristics of 82 cases of death from COVID-19
Source: PLoS One. 2020 Jul 9;15(7):e0235458. doi: 10.1371/journal.pone.0235458 (PMC7347130; doi:10.1371/journal.pone.0235458)
Supplement: S1 Table — (XLSX) [file pone.0235458.s001.xlsx]

## Sheet: Sheet1
Gender	Age	Disease categories	Fever	Fatigue	Cough	Nasal congestion	Sore throat	Diarrhea	Chest tightness	Shortness of breath	Consciousness problem	Comorbidity	Oxygen Saturation	Neutrophil count	Lymphocyte count	Monocyte count	Eosinophil count	Hb	PLT	CRP	ESR	ALT	AST	ALB	ALP	Tbil	K	Na	CK	LDH	PT	APTT	Non-invasive ventilator	Invasive ventilator	Coagulation function	BUN	Cr	CK-MB	MYO	cTnI	PCT	pro-BNP	D-dimer	Arterial Blood Gas	IL-6	Combined with other viral infections	Infection	Pulmonary shadow	Shdow range
M	83	critical	38.8	yes				yes	yes	yes		Hypertension	0.85	7.32	0.59	0.29	0	152	118	140.4		unknown	unknown	unknown						588	12.4	26.2			Abormal	unknown	unknown	3.76	125.39	0.049	2.17	369.9	2.48	type 1 respiratory failure		EBV、CMV		bilateral involvement
F	94	severe	38	no					yes			Hypertension	0.94	4.15	0.22	0.12	0.01	114	130	159.5		13	50	31	54	10.1	4.05	151	36	374	12.6	26.8			Abormal	10.39	78	3.61	113.91	0.022	0.107	989.7	4.98	type 1 respiratory failure				bilateral involvement
M	85	critical	37.4		yes				yes	yes		Hypertension、Coronary Heart Disease	0.56																															type 1 respiratory failure				bilateral involvement
M	84	severe	39.4		yes				no	yes		Hypertension	unknown	2.76	0.29	0.19	0	114	82	155.2		20	72	34.5	43	5	4.65	142	592	604	12.6	36.2			Abormal	19.37	145	10.06	632.96	0.591			0.95	type 1 respiratory failure				bilateral involvement
F	76	general	yes	yes					yes	yes		Cerebrovascular	0.85	0.74	0.88	0.37	0	122	207	63.3	60	46	45	33	120	10.5	4.07	133	7	353	11.2	31.6			Abormal	3.59	43	0.83	37.92	0.021	0.144	393.7	0.91	type 1 respiratory failure		EBV、CMV		bilateral involvement
F	79	severe	38		yes				yes	yes		Hypertension、Coronary Heart Disease、Pulmonary Embolism、COPD	0.85	6.48	0.5	0.27	0.09	110	200	198.6		20	22	31.7	70	16.2	4.04	136	51	493	14.2	33	Yes		Abormal	9.5	73	1.59	94.32	0.155	0.485	878.7	19.97	type 1 respiratory failure		EBV、CMV		bilateral involvement
M	75	critical	37.7	yes	yes				yes	yes		Hypertension、Coronary Heart Disease、Chronic Bronchitis、Cerebrovascular	0.92	6.42	1.2	1.14	0.18	127	495	75.6		24	23	34.1	168	9.5	3.79	142	163	162	11.6	29.2	Yes		Abormal	4.23	56	0.88	25.62	<0.006	0.04		42.73	type 1 respiratory failure			Yes	bilateral involvement
F	61	severe	no		yes				yes	yes		Asthma	0.75																				Yes											type 1 respiratory failure				bilateral involvement
M	51	general	39	yes	yes							None	0.88	6.71	0.94	0.42	0.01	137	326	167.1		73	63	27.9	94	9.6	4.19	133	86	581	12.5	30.9			Abormal	4.7	58				0.46	160.2	5.24	type 1 respiratory failure		EBV	Yes	no description
M	77	critical	no	yes	yes					yes		Hypertension、Diabetes	0.54	7.44	0.25	0.26	0	142	80	60.8		18	20	30.5	78	22.6	4.68	150	68	562						11.6	84	2.72	150.24	0.019	0.054			type 1 respiratory failure		CMV	Yes	bilateral involvement
M	61	severe	39	yes	yes				yes	yes		Hypertension	0.86	2.99	0.34	0.15	0	104	281			21	45	31.3	51	6.2	3.68	133	85	507	12.2	26.5	Yes		Abormal	10.4	98	2.57	50.49	<0.006	0.404	817	2.08	type 1 respiratory failure		EBV		bilateral involvement
M	65	severe	38.5	yes	yes							Hypertension	0.8	6.35	0.44	0.2	0	140	105	176.9		27	70	33.9	53	7.5	4.06	136	481	764	13.4	33.1			Abormal	9	60	3.78	82.53	1.571	0.603	571.4	0.8	unknown		EBV		bilateral involvement
F	87	severe	38.6		yes							Hypertension、Coronary Heart Disease	unknown	2.49	0.61	0.47	0	94	109	148.5		14	32	37.3	37	5.2	3.79	131	364	212	11.8	31.4			Abormal	5.54	88	2.21	334.76	0.043	0.119	477.2	0.67	unknown				bilateral involvement
M	90	severe	38.8	yes	yes		yes		yes	yes		Hypertension、Cerebrovascular、COPD、 Arrhythmia	unknown	14.41	0.36	0.19	0.04	97	138	199.7		23	35	39.1	61	12.4	3.78	150	215	362	14.2	37.3			Abormal	11.91	112	9.68	558.57	0.084	3.31	8553	3.75	unknown				bilateral involvement
M	65	general	no	yes	yes				yes	yes		Hypertension、Coronary Heart Disease、Diabetes、Acute Coronary Syndrome	unknown	13.4	0.52	0.49	0	129	32	84.9		19	47	29.3	105	42.6	4.53	155	241	1742	14.9	29.3			Abormal	31.8	160	5.56	615.37	4.363	0.416	1152	19.13	type 1 respiratory failure	93.8	EBV		bilateral involvement
F	75	general	38.2		yes		yes			yes		Hypertension、Coronary Heart Disease、Cerebrovascular	0.77	8.06	0.84	0.29	0	104	233	58.9		23	30	37	57	8.5	3.32	141	44	439	11.2	27.5	Yes		Abormal	3.4	49	0.97	42.29	0.015	0.056	710.8	14.54	normal	106.62	EBV、CMV		bilateral involvement
M	72	critical	37.8	yes	yes				yes	yes	confusion	None	unknown	28.34	0.54	0.49	0	150	105	98		49	74	28.7	106	27.4	6.51	196	3363	682	16.8	30.2	Yes		Abormal	54.08	352	21.67	>1000	0.758	3.4	1483	21.37	type 2 respiratory failure		EBV、CMV		bilateral involvement
F	72	severe	no	no	yes				yes	yes	confusion	COPD	0.9	4.93	0.3	0.3	0.04	82	263	167.1		13	26	30.6	67	14.9	4.35	138	13	275	13.8	30.1			Abormal	5.2	71	0.89	44.01	<0.006	0.052	573	2.31	type 2 respiratory failure		EBV、CMV		bilateral involvement
F	67	severe	37.8	no	yes				yes	yes		bladder cancer	unknown	8.57	0.54	0.29	0	93	199	119.8		249	87	32	121	7.5	3.98	141	123	538	12	30.5	Yes		Abormal	8.5	84	2.65	87.37	0.038	0.266	692.4	17.14	type 1 respiratory failure				bilateral involvement	Right white lung
F	82	critical	39	yes	yes				yes	yes		Renal insufficiency	0.4																				Yes															bilateral involvement
F	74	critical	38	yes	yes					yes	confusion	None	unknown																				Yes											type 1 respiratory failure				bilateral involvement
M	70	critical	unknown							yes	trance	NSCLC、Hypertension、Coronary Heart Disease	unknown	2.14	0.05	0.06	0	111	31	>200		35	92	25.7	102	40.8	4.38	158	139	477	14.6	33.8			Abormal	39.8	167	2.01	438.02	0.638	29.9	656.6	3.37	type 2 respiratory failure		EBV		bilateral involvement
M	89	severe			yes							Hypertension、Coronary Heart Disease、Chronic Bronchitis、Cerebrovascular	unknown	12.67	0.8	0.25	0.05	133	161	>200		39	43	34.9	105	24	4.13	139	63	490	13.1	29.1			Abormal	9.4	87	2.2	123.96	0.163	0.189	1653	26.02	type 1 respiratory failure		EBV、CMV		none
M	62	severe	yes				yes					None	unknown	13.23	0.77	1.1	0.01	115	117	100		102	107	30.7	101	24.4	3.55	137	140	1355	14.7	31.7			Abormal	7.7	77				0.572	8184	134.02	type 1 respiratory failure				bilateral involvement
F	71	severe	39		yes					yes		None	unknown	5.42	1.06	0.22	0	107	215	110.6		83	103	54.1	190	19.6	3.44	142	34	478	12.4	31.8	Yes		Abormal	5	59	0.51	25.15	0.015	0.101	1241	1.09	unknown				bilateral involvement
M	70	critical	38	yes	yes					yes	unconscious	Diabetes	unknown																				Yes											type 1 respiratory failure				bilateral involvement
M	56	general	unknown					vomit				Hypertension	unknown	3.12	0.92	0.36	0	155	135	56.5		37	42	40.2	28	16.9	4.05	140	184	344	11.9	32.5	Yes		Abormal	4.6	72	0.9	69.03	<0.006	0.13	31.09	0.56	type 1 respiratory failure		EBV		bilateral involvement
F	34	critical	unknown									Postoperative duodenal cancer、Biliary Fistula、Pancreatic Fistula、Abdominal Bleeding、Hemorrhagic Shock、Hepatic Failure、Septic Shock	0.62	6.47	1.25	0.38	0	106	145			85	113	32.3	120	411.3	4.65	135	15	306	15.1	63.2			Abormal	2.93	13				1.04	154.4	6.9	type 1 respiratory failure			Yes	none
M	76	severe	39.7	yes	yes			yes				None	unknown	12.33	0.42	0.42	0.03	149	152	142.8		53	47	32.3	95	27.6	3.96	139	72	765	13.7	26.9			Abormal	6.5	59	2.59	124.55	0.156			14.86	unknown				none
M	85	severe	unknown		yes							Hypertension	0.8	6.62	1.34	0.22	0	152	278	>200		80	149	36.8	58	19.5	4.62	139	482	827	11.6	29.6			Abormal	15.4	157	2.81	416.41	1.911	1.39	1337	1.51	type 1 respiratory failure		EBV、CMV		bilateral involvement
F	71	severe	38.8							yes		None	unknown	3.57	0.25	0.14	0	64	35	28.6		30	63	27.8	83	31.3	4.32	140	68	371						6	97	2.24	73.83	0.042	0.471	837.7		type 1 respiratory failure		EBV		bilateral involvement
M	90	critical	39.3	yes	yes				yes	yes	light coma	Infection、COPD、Hypertension、Parkinson、Geratic Psychonosema	unknown	3.5	0.55	0.76	0	109	148			7	18	37.9	46	7.3	4.33	144	30	160	12.9	28.3			Abormal	7.9	98	0.84	86.85	0.062		3409	4.33	type 2 respiratory failure		EBV、CMV		Left infection
M	80	severe	38	yes				纳差				None	unknown	8.65	0.31	0.15	0.01	97	325	>200		124	123	33.2	138	20.5	3.9	138	215	584	14	33	Yes		Abormal	23.78	131	4.44	235.37	0.128		198	2.82	type 1 respiratory failure				bilateral involvement
M	58	severe	39	yes	yes				yes	yes		Hypertension	unknown	5.83	0.4	0.49	0	129	220	198.8		150	85	35.7	55	12.6	4.12	135	873	673	13.2	28.4			Abormal	8.7	87	5.25	299.11	0.028		468.7	4.15	type 1 respiratory failure				none
M	92	severe	37.7		yes						confusion	Infection、Atrial Fibrillation、Hypersplenism、Cerebrovascular、Sequela of Cerebrovascular、Geratic Psychonosema 、Rheumatoid Arthritis	unknown	1.7	0.43	0.25	0	101	28	42		24	41	40.8	70	26.3	4.03	142	66	202	12.7	36.4			Abormal	8.4	56	0.89	67.36	0.016	2.32	285	1.49	type 1 respiratory failure		EBV、CMV		none
F	84	severe	yes		yes							Hepatic Cirrhosis、Hepatic Encephalopathy、Anemia、Diabetes、Renal Insufficiency	unknown	2.34	0.47	0.4	0.01	78	102	27.3		6	31	36.6	74	27.5	3.24	139	25	363	17	31.7			Abormal	6.2	89	1.15	65.56	0.02	0.182	389	9.67	unknown				none
M	77	critical							yes	yes		Hypertension	0.41	9.36	0.54	0.45	0	122	239	186.6		22	57	37.1	74	9.8	4.4	143	243	766	13.2	28.8			Abormal	10.9	112	5.97	204.76	0.116	1.1	1423	7.64	type 1 respiratory failure		EBV、CMV		unknown
F	52	critical	yes					vomit		yes		Hypertension、Thrombocytosis、Leukocytosis	0.69	40.22	0.93	0.44	0.06	115	768												14.8	29.4			Abormal			1.53	114.89	0.012	1.71	447.1	10.72	type 2 respiratory failure		EBV		bilateral involvement
M	79	critical						yes			confusion	None	unknown	9.08	0.35	0.26	0.03	140	23			45	54	31.9	103	71.6	4.05	142	989	909	14.4	28.2			Abormal	16.1	74	8.21	392.29	2.109	0.247	1108	96.65	type 1 respiratory failure		EBV		bilateral involvement
M	75	critical		yes	yes							None	0.77	4.18	0.23	0.12	0.01	111	203	55.2		46	75	37.8	166	10.2	4.06	149	396	861	12.9	25.6			Abormal	14.2	129	8.11	369.32	1.168	0.183	364.1	15.15	type 1 respiratory failure		EBV、CMV		bilateral involvement
F	50	general	38		yes			yes		yes		None	unknown	9.99	0.57	0.22	0	122	271	107.7		56	51	33.3	248	12	3.01	137	31	676	12.7	32.8			Abormal	2.7	38	0.69	27.97	0.116	0.084	607.1	19.15	type 1 respiratory failure		EBV、CMV		none
M	69	critical	39.5	yes	yes			yes	yes	yes		Chronic Bronchitis	unknown	3.22	0.72	0.26	0.02	121	156			25	39	29.1	55	12.6	3.84	141	84	375	13.5	34			Abormal	4.8	85	0.83	71.13	0.022	0.137	911.2	0.76	type 1 respiratory failure		EBV、CMV		bilateral involvement
M	51	critical	38.9	yes	yes				yes	yes		Hypertension、Diabetes、Heart Disease	unknown	9.13	0.76	1.04	0	148	169			22	20	39.7	67	16.6	3.95	134	310	284	12.8	29.3			Abormal	5.4	82	0.91	101.41	<0.006	0.228	211.1	0.52	type 1 respiratory failure		EBV、CMV		bilateral involvement
M	58	critical			yes							Hypertension、Uremia (dialysis)	unknown																															unknown				bilateral involvement
M	47	critical	yes	yes	yes				yes	yes		None	unknown	8.05	0.41	0.26	0	146	147	91.5		29	29	30	100	18.9	4.31	138	103	695			Yes			6.3	51	2.13	168.4	0.01	0.074			type 1 respiratory failure		EBV、CMV		bilateral involvement
M	67	severe	yes						yes	yes		Chronic Bronchitis	0.79	3.29	0.8	0.3	0.02	153	83			86	62	29.3	83	21.7	4.73	151	15	362	12.8	27.1	Yes		Abormal	10.32	80				0.069	124.6	0.7	type 1 respiratory failure		EBV、CMV		Bilateral ground-glass opacity
M	70	severe	yes	yes				yes				Diabetes、Coronary Heart Disease	unknown	12.75	0.69	0.57	0	106	48	187.7		28	29	28.6	160	19.3	3.93	138	91	784	14.3	27.9			Abormal	8.6	59	4.05	98.92	2.575	0.401	3103	118.6	type 1 respiratory failure		EBV、CMV		bilateral involvement
M	78	severe	yes		yes				yes	yes		Hypertension	unknown	11.62	0.79	1.25	0.01	143	260	61.5		69	52	32.7	52	12.8	3.72	141	133	429	14.1	29.9			Abormal	6.4	52	4.3	122.4	0.282	0.047	2055	46.81	type 1 respiratory failure		EBV、CMV		bilateral involvement
M	74	critical	39					gatism	yes	yes	somnolence	Hypertension、Diabetes	unknown	8.25	0.87	0.4	0.01	145	206			96	87	43.1	65	12.6	5.87	143	898	755	12.9	28			Abormal	31.5	266	4.52	810.22	0.063	0.952	269.6	2.61	type 1 respiratory failure		EBV、CMV		bilateral involvement
M	47	critical		yes	yes							Hypertension、 Schizophrenia	0.56																															type 1 respiratory failure				bilateral involvement
F	76	critical	yes	yes	yes					yes		Hypertension、Coronary Heart Disease	unknown																															unknown				bilateral involvement
M	52	severe	39	yes	yes			yes	yes	yes		Hypertension、Lower extremity varicose veins	unknown	6.82	1.6	0.45	0	138	136			16	28	34.3	36	13.5	3	142	103	276	12.2	28.7	Yes		Abormal	4.7	94	0.43	59.65	0.063	0.132	1701	0.34	type 1 respiratory failure	131.81	EBV		bilateral involvement
M	57	severe	38	yes	yes			poor appetite		yes		None	0.76	6.36	0.34	0.29	0	155	121			103	85	41.5	189	299.9	4.03	146	70	1274	12.7	27.3			Abormal	8.43	68	0.74	86.51	<0.006	0.159	344.1	63.87	type 1 respiratory failure		EBV、CMV		bilateral involvement
F	81	critical	39	yes	yes			yes	yes	yes		Hypertension、Coronary Heart Disease、Diabetes	unknown	11.06	1.33	1.14	0	122	203	76.2		23	41	36.3	78	15.1	4.57	141	104	575	13	27.7	Yes		Abormal	15.99	70	4.01	234.94	0.843	0.163	3848	4.59	type 1 respiratory failure		EBV		bilateral involvement
M	67	critical	39.2	yes	yes							Severe acute pancreatitis、Renal Insufficiency	0.98	5.48	0.82	0.28	0.03	76	185	110.8		8	11	27.9	90	11.3	4.37	158	11	202	13.9	28.8			Abormal	13.28	0.18	1.3	56.54	<0.006	0.236	409.7	4.38	type 1 respiratory failure		EBV、CMV		bilateral involvement
M	31	critical	39	yes	yes				yes	yes			0.7	13.91	0.56	1.07	0	160	319	18.1		40	30	37.3	44	19.3	4.23	137	473	894	14.1	33.3			Abormal	7.2	52	3.27	533.6	0.007	0.048	152.3	0.96	type 1 respiratory failure		EBV、CMV		bilateral involvement、Bilateral pneumothorax、mediastinum and subcutaneous emphysema
M	69	critical	38.6	yes	yes				yes	yes		Hypertension	unknown	12.32	0.25	0.18	0	143	167	65.5		12	35	33.2	138	18	4.4	139	314	641			Yes			9.08	48	5.93	>1000	0.011	0.202	84.13		type 1 respiratory failure		EBV、CMV		bilateral involvement
M	73	critical	40								deep coma	Cerebrovascular、Hypertension	unknown	14.54	0.78	0.27	0	141	65			31	73	27.9	33	7.3	4.65	164	1445	340						27.5	426	2.96	>1000	6.159	11.53			type 2 respiratory failure				unknown
M	83	severe	38.5		yes				yes			Hypertension、Heart Disease	unknown	4.51	0.54	0.53	0	120	118	104		22	49	39.4	76	8.6	5.02	136	395	376	11.6	33.9	Yes		Abormal	12.4	125	6.12	485.72	0.052	1.63	1120	0.7	type 1 respiratory failure		EBV、CMV		bilateral involvement
M	56	critical	38	yes					yes	yes	coma	Hypertension	0.56	19.78	0.54	0.5	0	157	20	61.7		58	139	33.4	172	51.6	4.55	147	1380	2753	20.2	25.4			Abormal	20	139	28.52	>1000	26.23	0.586	9644	179.74	type 1 respiratory failure		EBV		bilateral involvement
F	76	severe	yes	yes				yes		yes		Old pulmonary tuberculosis	unknown	6.54	0.92	0.36	0.01	130	171			18	22	31.7	44	8.8	3.59	141	17	397	14.2	23.9	Yes		Abormal	4.8	41	1	42.53	<0.006	0.052	286.5	13.01	type 1 respiratory failure		EBV、CMV		bilateral involvement
M	81	critical	37.7	yes	yes					yes		Acute myocardial infarction	unknown	10.66	0.27	0.29	0	136	173	87		42	155	30.2	62	12	4.14	144	1009	937	14.3	27.9			Abormal	13.9	45	55.66	244.91	>50	0.299	2002	133.31	type 1 respiratory failure				bilateral involvement
M	68	critical	unknown					incontinence			coma	Cerebrovascular sequela、Diabetes、Hypertension、Heart disease	unknown	7.89	0.42	0.13	0	119	256	>200		12	24	29.6	67	7.9	3.73	152	163	417	11.2	32.5			Abormal	8.34	63	2.59	143.63	0.029	1.69	3136	2.86	type 2 respiratory failure				bilateral involvement
F	64	critical	38.5								somnolence	Postoperative breast cancer、Diabetes、Coronary Heart Disease、COPD	unknown	15.84	0.42	0.63	0	128	191	>200		17	23	34.5	127	25.7	3.28	149	655	715						20.5	87	89	>1000	1.931	3.37	1533		type 1 respiratory failure		EBV、CMV		bilateral involvement
M	98	critical	38.8								dementia	Coronary Heart Disease、Prostate cancer、Diabetes、Cerebrovascular、 Senile dementia、COPD	unknown	4.24	0.99	0.29	0.01	121	97	66.9		16	52	32.8	76	6.1	3.74	140	139	327	13.6	52	Yes		Abormal	6.04	53	1.9	74.12	0.042	0.485	120.2	2.48	type 1 respiratory failure		EBV、CMV		bilateral involvement
M	88	severe	38.7		yes					yes		Hypertension、Diabetes、	0.77	2.12	0.76	0.2	0	106	132	172.2		18	30	33	41	11	3.36	144	105	420	11.8	33.6			Abormal	5.3	39	2.54	68.55	0.032	1.56	465.1	2.42	type 1 respiratory failure				bilateral involvement
F	73	severe		yes					yes	yes			0.75	4.3	1.05	0.39	0	100	149	25		28	59	39.6	45	9.7	4.04	138	174	515	12	29			Abormal	6.6	75	2.61	249.02	0.028	0.093	171.4	0.62	unknown				bilateral involvement
M	84	severe	yes							yes		Hypertension、Cerebrovascular	0.76	11.49	0.36	0.61	0	127	62	> 200		25	76	88.8	83	74.8	3.53	137	359	1704	15	32			Abormal	25.3	264	16.5	>1000	11.06	3.9	56.12	71.59	type 1 respiratory failure				bilateral involvement
M	70	severe	37.8			stroke						Hypertension、Diabetes、Cerebrovascular、COPD	unknown	6.55	0.63	0.38	0	147	106	18.4		65	79	36.4	88	13.6	4.53	159	1685	908	16	38.2	Yes		Abormal	34.2	126	11	>1000	0.695	0.247	1397	24.21	type 1 respiratory failure	12.14	EBV		bilateral involvement
F	65	severe	39	yes				yes	yes	yes		None	unknown	11.27	0.83	0.22	0	117	132	95		21	31	28.4	63	16.2	3.7	132	34	604	12	22.5	Yes		Abormal	5.4	40	0.88	43.66	0.073	0.101	2512	27.91	type 2 respiratory failure		EBV、CMV		bilateral involvement
F	80	severe	yes		yes				yes			Hypertension、Atrial Fibrillation	unknown	4.73	1.24	0.21	0	145	242	48.5		27	47	37.7	51	8.4	4.07	138	61	433	11.4	25.4			Abormal	5.4	57	1.77	91.77	0.026	0.22	7275	2.18	type 1 respiratory failure		EBV、CMV		bilateral involvement
F	76	severe	yes									Hypertension、Postoperative renal cancer、Schistosoma cirrhosis	unknown	6.88	0.23	0.2	0	86	54	35.4		28	24	32.4	90	17.9	3.54	139	17	438	14.2	53.4	Yes		Abormal	20.7	157	1.94	128.23	0.315	0.618	17239	20.84	type 1 respiratory failure	19			bilateral involvement
M	65	severe	38.5		yes					yes		None	unknown	5.74	0.4	0.41	0	118	183			17	20	28.2	54	13.3	3.48	145	9	274	16	37.6	Yes		Abormal	7.86	52	1.35	41.64	0.032	0.171	1472	42.2	type 1 respiratory failure				bilateral involvement
F	81	critical	40	yes	yes					yes		Hypertension、Renal Insufficiency、Hypothyroidism、Cerebrovascular、Endometrial cancer	unknown	2.61	0.36	0.14	0	100	167			11	18	29.4	46	4.3	4.47	146	103	302	13.5	37	Yes		Abormal	17.5	93	1.98	207.92	0.052	0.089	1695	3.21	type 1 respiratory failure	389.87	EBV		bilateral involvement
M	71	severe	41		yes							Hypertension	unknown	10.24	0.36	0.14	0.06	116	56	> 200		19	43	34.5	225	37	3.39	142	97	1022	14.5	28.3	Yes		Abormal	9.3	63	5.74	167.47	2.313	0.296	2991	65.16	type 2 respiratory failure				bilateral involvement
M	52	severe	yes		yes				yes	yes		Hypertension	unknown	5.54	0.5	0.46	0	131	144			74	65	30.3	59	12	4.1	140	100	672	11.9	28.6	Yes		Abormal	6.7	53	1.27	94.15	0.012	0.094	613.8	15.93	type 1 respiratory failure	64.69			bilateral involvement
M	83	severe							yes	yes		Benign prostatic hyperplasia	unknown	11.83	0.3	0.63	0	134	151	180		27	39	33.2	63	23.1	4.42	158	203	498	14.8	28.8	Yes		Abormal	18.05	110	9.1	642.09	0.086	1.47	698	77.85	type 1 respiratory failure		EBV、CMV		bilateral involvement
M	46	critical	39		yes				yes	yes	trachea intubation	Hypertension、Diabetes	unknown	6.87	0.67	0.3	0.15	106	195	178.2		21	20	32.6	81	10.4	5.09	135	14	365	13.4	28.3		Yes	Abormal	7.73	73	0.24	75.34	<0.006	0.497	52	4.38	type 2 respiratory failure			Yes	bilateral involvement
F	80	critical	39		yes		yes			yes	coma, trachea intubation	Hypertension	unknown	27.62	0.26	0.38	0	94	60	> 200		27	58	24.5	86	10.6	6.74	140	601	1143	15.7	28.9	Yes	Yes	Abormal	26.21	292	32.95	>1000	0.133	2.15	5950	12.04	type 1 respiratory failure	70.87			bilateral involvement
F	67	severe	39							yes		Hypertension、Cerebrovascular、COPD	unknown	15.25	0.59	0.35	0	128	77	84.9		24	52	27.9	61	10.1	3.65	138	13	683	11.9	29.3		Yes	Abormal	13.78	51	1.07	40.74	0.088	17.22	960	21.59	type 2 respiratory failure	258.01			bilateral involvement
M	80	severe	yes	yes	yes							Colitis	unknown	5.45	0.33	0.15	0.01	137	220	122.5		21	48	34	73	24.7	3.49	141	110	574	13.6	31.2			Abormal	9.8	86	3.9	148.89	0.055	0.74	1583	23.32	type 1 respiratory failure	89.33	EBV、CMV		bilateral involvement
F	70	critical		yes					yes		unconsciousness	Hypertension、Diabetes	unknown	15.58	0.44	0.26	0.01	99	58	> 200		14	21	27	74	22	4.83	132	142	768	12.4	26.8		Yes	Abormal	6.6	128	5.07	374.08	0.895	4.09	600.2	3.21	type 1 respiratory failure	822.88			bilateral involvement
[truncated: 36 more columns]

## Sheet: Sheet3
id	u6	133b	差值				u6	133b	差值				1	1	20.32	35.81	15.49
1	25.52	37.71	12.19	0.000214015			20.32	35.81	15.49	2.17293e-05			2	1	21.87	33.86	11.99
2	19.29	34.04	14.75	3.62917e-05			21.87	33.86	11.99	0.000245839			3	1	17.62	31.88	14.26
3	23.35	35.39	12.04	0.000237465			17.62	31.88	14.26	5.09697e-05			4	1	17.66	30.22	12.56
4	24.65	33.76	9.11	0.00180974			17.66	30.22	12.56	0.000165601			5	1	15.29	32.51	17.22
5	21.38	29.78	8.4	0.00296038			15.29	32.51	17.22	6.55033e-06			6	1	21.96	35.8	13.84
6	28.68	34.11	5.43	0.0231957			21.96	35.8	13.84	6.81938e-05			7	1	15.91	30.99	15.08
7	17.04	27.54	10.5	0.000690534			15.91	30.99	15.08	2.88714e-05			8	1	16.75	35.45	18.7
8	19.9	32.11	12.21	0.000211069			16.75	35.45	18.7	2.34822e-06			9	1	18.72	29.53	10.81
9	21.39	30.67	9.28	0.00160858			18.72	29.53	10.81	0.000557014			10	1	21.99	32.99	11
10	30.99	36.23	5.24	0.0264608			21.99	32.99	11	0.000488281			11	1	16.8	34.57	17.77
11	18.23	31.41	13.18	0.000107752			16.8	34.57	17.77	4.47401e-06			12	1	15.95	35.05	19.1
12	16.21	27.18	10.97	0.000498541			15.95	35.05	19.1	1.77962e-06			13	1	15.62	31.11	15.49
13	19.44	31.58	12.14	0.000221562			15.62	31.11	15.49	2.17293e-05			14	1	25.43	35.61	10.18
14	22.12	31.58	9.46	0.0014199			25.43	35.61	10.18	0.000862015			15	1	22.72	36.82	14.1
15	21.42	29.16	7.74	0.00467765			22.72	36.82	14.1	5.69478e-05			16	1	22.5	34.18	11.68
16	24.33	29.97	5.64	0.0200535			22.5	34.18	11.68	0.000304768			17	1	16.32	32.1	15.78
17	18.9	30.02	11.12	0.00044931			16.32	32.1	15.78	1.77724e-05			18	1	20.25	33.17	12.92
18	20	32.46	12.46	0.000177487			20.25	33.17	12.92	0.000129031			19	1	17.18	36.03	18.85
19	20.78	36.72	15.94	1.59068e-05			17.18	36.03	18.85	2.11634e-06			20	1	18.41	31.63	13.22
20	21.62	32.26	10.64	0.000626673			18.41	31.63	13.22	0.000104805			21	1	24.31	33.8	9.49
21	22.54	31.44	8.9	0.00209331			24.31	33.8	9.49	0.00139067			22	1	19.23	34.09	14.86
22	21.46	33.81	12.35	0.000191549			19.23	34.09	14.86	3.36275e-05			23	1	16.68	32.13	15.45
23	19.23	32.7	13.47	8.81304e-05			16.68	32.13	15.45	2.23402e-05			24	1	17.08	38.57	21.49
24	24.98	36.49	11.51	0.000342882			17.08	38.57	21.49	3.3952e-07			25	1	19.11	36.13	17.02
25	25.33	34.05	8.72	0.00237147			19.11	36.13	17.02	7.52436e-06			26	1	26.11	32.36	6.25
26	26.83	31.76	4.93	0.0328036			26.11	32.36	6.25	0.013139			27	1	15.83	28.16	12.33
27	24.26	32.82	8.56	0.00264962			15.83	28.16	12.33	0.000194223			28	1	17.36	32.64	15.28
28	18.87	32.98	14.11	5.65544e-05			17.36	32.64	15.28	2.5134e-05			29	1	22.36	34.98	12.62
29	17.56	28.1	10.54	0.000671651			22.36	34.98	12.62	0.000158855			30	1	17.31	29.71	12.4
30	19.97	31.96	11.99	0.000245839			17.31	29.71	12.4	0.000185024			31	1	24.26	37.75	13.49
31	19.6	33.14	13.54	8.39564e-05			24.26	37.75	13.49	8.69171e-05			32	1	17.52	34.43	16.91
32	18.77	31.65	12.88	0.000132658			17.52	34.43	16.91	8.1205e-06			33	1	20.92	31.69	10.77
33	15.98	27.35	11.37	0.000377823			20.92	31.69	10.77	0.000572673			34	1	24.03	33.01	8.98
34	22.73	36.6	13.87	6.67904e-05			24.03	33.01	8.98	0.00198039			35	1	18.36	33.91	15.55
35	22.96	33.72	10.76	0.000576657			18.36	33.91	15.55	2.08441e-05			36	1	17.8	33.45	15.65
36	23.06	34.12	11.06	0.000468391			17.8	33.45	15.65	1.94483e-05			37	1	21.15	36.87	15.72
37	27.91	31.31	3.4	0.0947323			21.15	36.87	15.72	1.85271e-05			38	1	16.42	32.78	16.36
38	18.1	27.59	9.49	0.00139067			16.42	32.78	16.36	1.18891e-05			39	1	18.79	28.11	9.32
39	20.66	37.21	16.55	1.04221e-05			18.79	28.11	9.32	0.00156459			40	1	17.1	32.83	15.73
40	19.06	26.72	7.66	0.00494436			17.1	32.83	15.73	1.83992e-05			41	1	17.84	35.48	17.64
41	21.67	27.36	5.69	0.0193704			17.84	35.48	17.64	4.89588e-06			42	1	16.15	31.8	15.65
42	25.26	29.44	4.18	0.0551689			16.15	31.8	15.65	1.94483e-05			43	1	17.16	31.56	14.4
43	22.48	30.14	7.66	0.00494436			17.16	31.56	14.4	4.6256e-05			44	1	25.94	35.94	10
44	22.39	30	7.61	0.00511872			25.94	35.94	10	0.000976562			45	1	14.7	31.08	16.38
45	18.6	31.38	12.78	0.000142179			14.7	31.08	16.38	1.17254e-05			46	1	23.64	31.56	7.92
46	22.77	33.28	10.51	0.000685764			23.64	31.56	7.92	0.00412898			47	1	20.76	34.63	13.87
47	22.51	27.89	5.38	0.0240137			20.76	34.63	13.87	6.67904e-05			48	1	19.11	34.02	14.91
48	23.61	30.73	7.12	0.00718897			19.11	34.02	14.91	3.2482e-05			49	1	24.06	38.21	14.15
49	21.78	35.29	13.51	8.57205e-05			24.06	38.21	14.15	5.5008e-05			50	1	18.97	30.7	11.73
50	24.67	29.84	5.17	0.0277763			18.97	30.7	11.73	0.000294387			51	1	23.18	29.23	6.05
51	21.14	33.51	12.37	0.000188912			23.18	29.23	6.05	0.0150928			52	1	17.63	32.79	15.16
52	19.66	30.81	11.15	0.000440064			17.63	32.79	15.16	2.7314e-05			53	1	23.22	34.56	11.34
53	20.14	32.81	12.67	0.000153444			23.22	34.56	11.34	0.000385762			54	1	18.61	31.87	13.26
54	20.58	31.09	10.51	0.000685764			18.61	31.87	13.26	0.000101939			55	1	15.23	29.58	14.35
55	24.66	28.5	3.84	0.0698304			15.23	29.58	14.35	4.78872e-05			56	1	17.96	35.89	17.93
56	25.51	30.27	4.76	0.036906			17.96	35.89	17.93	4.00435e-06			57	1	19.43	31.6	12.17
57	22.64	32.73	10.09	0.000917503			19.43	31.6	12.17	0.000217003			58	1	26.29	33.34	7.05
58	18.78	31.87	13.09	0.000114688			26.29	33.34	7.05	0.00754638			59	1	20.46	32.68	12.22
59	17.59	30.88	13.29	9.98416e-05			20.46	32.68	12.22	0.000209611			60	1	16.83	35.95	19.12
60	21.28	34.76	13.48	8.75217e-05			16.83	35.95	19.12	1.75512e-06			61	1	17.67	32.96	15.29
61	28.4	30.79	2.39	0.190782			17.67	32.96	15.29	2.49604e-05			62	1	18.72	29.12	10.4
62	20	35.06	15.06	2.92744e-05			18.72	29.12	10.4	0.000740096			63	1	24.13	31.68	7.55
63	20.09	31.26	11.17	0.000434005			24.13	31.68	7.55	0.00533609			64	1	18.51	35.78	17.27
64	18.27	34.57	16.3	1.2394e-05			18.51	35.78	17.27	6.32721e-06			65	1	26.79	32.14	5.35
65	21.99	32.32	10.33	0.000776891			26.79	32.14	5.35	0.0245183			66	1	18.25	29.27	11.02
66	25.89	35.01	9.12	0.00179724			18.25	29.27	11.02	0.000481559			67	1	22.21	32.64	10.43
67	18.1	30.91	12.81	0.000139253			22.21	32.64	10.43	0.000724865			68	1	23.58	33.61	10.03
68	26.91	34.97	8.06	0.00374713			23.58	33.61	10.03	0.000956465			69	1	17.71	28.67	10.96
69	23.9	34.68	10.78	0.000568718			17.71	28.67	10.96	0.000502009			70	1	18.24	30.88	12.64
70	20.72	38.61	17.89	4.11693e-06			18.24	30.88	12.64	0.000156668			71	1	25.74	33.01	7.27
71	21.21	31.8	10.59	0.000648772			25.74	33.01	7.27	0.00647906			72	1	17.1	28.51	11.41
72	22.86	32.14	9.28	0.00160858			17.1	28.51	11.41	0.000367492			73	1	21.21	28.04	6.83
73	28.45	34.01	5.56	0.0211969			21.21	28.04	6.83	0.00878952			74	1	17.64	29.55	11.91
74	18.1	29.74	11.64	0.000313336			17.64	29.55	11.91	0.000259856			75	1	17.42	33.28	15.86
75	25.7	31.58	5.88	0.0169802			17.42	33.28	15.86	1.68137e-05			76	1	16.52	28.2	11.68
76	22.54	35.48	12.94	0.000127254			16.52	28.2	11.68	0.000304768			77	1	16.23	31.47	15.24
77	22	29.1	7.1	0.00728932			16.23	31.47	15.24	2.58406e-05			78	1	14.29	29.47	15.18
78	35.27	39.3	4.03	0.0612138			14.29	29.47	15.18	2.6938e-05			79	1	20.13	27.69	7.56
79	32.64	39.72	7.08	0.00739108			20.13	27.69	7.56	0.00529924			80	1	18.15	29.86	11.71
80	20.77	37.33	16.56	1.03501e-05			18.15	29.86	11.71	0.000298496			81	2	25.52	37.71	12.19
			10.1691										82	2	19.29	34.04	14.75
													83	2	23.35	35.39	12.04
													84	2	24.65	33.76	9.11
													85	2	21.38	29.78	8.4
													86	2	28.68	34.11	5.43
													87	2	17.04	27.54	10.5
													88	2	19.9	32.11	12.21
													89	2	21.39	30.67	9.28
													90	2	30.99	36.23	5.24
													91	2	18.23	31.41	13.18
													92	2	16.21	27.18	10.97
													93	2	19.44	31.58	12.14
													94	2	22.12	31.58	9.46
													95	2	21.42	29.16	7.74
													96	2	24.33	29.97	5.64
													97	2	18.9	30.02	11.12
													98	2	20	32.46	12.46
													99	2	20.78	36.72	15.94
													100	2	21.62	32.26	10.64
													101	2	22.54	31.44	8.9
													102	2	21.46	33.81	12.35
													103	2	19.23	32.7	13.47
													104	2	24.98	36.49	11.51
													105	2	25.33	34.05	8.72
													106	2	26.83	31.76	4.93
													107	2	24.26	32.82	8.56
													108	2	18.87	32.98	14.11
													109	2	17.56	28.1	10.54
													110	2	19.97	31.96	11.99
													111	2	19.6	33.14	13.54
													112	2	18.77	31.65	12.88
													113	2	15.98	27.35	11.37
													114	2	22.73	36.6	13.87
													115	2	22.96	33.72	10.76
													116	2	23.06	34.12	11.06
													117	2	27.91	31.31	3.4
													118	2	18.1	27.59	9.49
													119	2	20.66	37.21	16.55
													120	2	19.06	26.72	7.66
													121	2	21.67	27.36	5.69
													122	2	25.26	29.44	4.18
													123	2	22.48	30.14	7.66
													124	2	22.39	30	7.61
													125	2	18.6	31.38	12.78
													126	2	22.77	33.28	10.51
													127	2	22.51	27.89	5.38
													128	2	23.61	30.73	7.12
													129	2	21.78	35.29	13.51
													130	2	24.67	29.84	5.17
													131	2	21.14	33.51	12.37
													132	2	19.66	30.81	11.15
													133	2	20.14	32.81	12.67
													134	2	20.58	31.09	10.51
													135	2	24.66	28.5	3.84
													136	2	25.51	30.27	4.76
													137	2	22.64	32.73	10.09
													138	2	18.78	31.87	13.09
													139	2	17.59	30.88	13.29
													140	2	21.28	34.76	13.48
													141	2	28.4	30.79	2.39
													142	2	20	35.06	15.06
													143	2	20.09	31.26	11.17
													144	2	18.27	34.57	16.3
													145	2	21.99	32.32	10.33
													146	2	25.89	35.01	9.12
													147	2	18.1	30.91	12.81
													148	2	26.91	34.97	8.06
													149	2	23.9	34.68	10.78
													150	2	20.72	38.61	17.89
													151	2	21.21	31.8	10.59
													152	2	22.86	32.14	9.28
													153	2	28.45	34.01	5.56
													154	2	18.1	29.74	11.64
													155	2	25.7	31.58	5.88
													156	2	22.54	35.48	12.94
													157	2	22	29.1	7.1
													158	2	35.27	39.3	4.03
													159	2	32.64	39.72	7.08
													160	2	20.77	37.33	16.56
